# Supplementary material for: Identification and Characterization of a Novel Luteovirus Infecting Hosta ventricosa Plants
Source: Viruses. 2026 Jul 20;18(7):798. doi: 10.3390/v18070798 (PMC13431550; doi:10.3390/v18070798)
Supplement: Supplementary file 1 [file viruses-18-00798-s001.zip]

Archive with 1 entries (1 files):
- viruses-4353894-supplementary.xlsx
