# Supplementary material for: Identification and Characterization of a Novel Luteovirus Infecting Hosta ventricosa Plants
Source: Viruses. 2026 Jul 20;18(7):798. doi: 10.3390/v18070798 (PMC13431550; doi:10.3390/v18070798)
Supplement: Supplementary file 1 [file viruses-18-00798-s001.zip › viruses-4353894-supplementary.xlsx]

## Sheet: Table S1
Table S1. Primers applied in this study
Primer	Sequence 5′ > 3′
HVLV-detection-F	ATGAATACGGTCGTGGTTAAGAGA
HVLV-detection-R	TTTGGGGTTTTGAAACACCG
HVLV-ORF1-2-HA-F	GTGTTACTTCTGCAGGGTACCATGACTTTCTTTGATGGATTGCTCA
HVLV-ORF1-2-HA-R	AACATCGTATGGGTAGGTACCACTAGTGGGTGTTGTATTTAGAAGGATAG
HVLV-ORF1-HA-F	GTGTTACTTCTGCAGGGTACCATGACTTTCTTTGATGGATTGCTCA
HVLV-ORF1-HA-R	AACATCGTATGGGTAGGTACCAAAAACCGAAGATGATATGACGTCC
HVLV-ORF2-HA-F	GTGTTACTTCTGCAGGGTACCATGCCTGGAGCGTTTGACAA
HVLV-ORF2-HA-R	AACATCGTATGGGTAGGTACCACTAGTGGGTGTTGTATTTAGAAGGATAG
HVLV-ORF3-5-HA-F	GTGTTACTTCTGCAGGGTACCATGAATACGGTCGTGGTTAAGAGA
HVLV-ORF3-5-HA-R	AACATCGTATGGGTAGGTACCAACCCCAAGAGAATCTAAAAATGTAGA
HVLV-ORF3a-HA-F	GTGTTACTTCTGCAGGGTACCATGGATTACAAATTTCTAGCTGGTTTT
HVLV-ORF3a-HA-R	AACATCGTATGGGTAGGTACCACCACGACCGTATTCATTCACA
HVLV-ORF3-HA-F	GTGTTACTTCTGCAGGGTACCATGAATACGGTCGTGGTTAAGAGA
HVLV-ORF3-HA-R	AACATCGTATGGGTAGGTACCTTTGGGGTTTTGAAACACCG
HVLV-ORF4-HA-F	GTGTTACTTCTGCAGGGTACCATGGCAATGGCGCGCGTA
HVLV-ORF4-HA-R	AACATCGTATGGGTAGGTACCTCCTCGCCTGATAAGTTTTCGA
HVLV-ORF5-HA-F	GTGTTACTTCTGCAGGGTACCATGTACATTTTCCCAGTACCTGAAGG
HVLV-ORF5-HA-R	AACATCGTATGGGTAGGTACCAACCCCAAGAGAATCTAAAAATGTAGA
HVLV-ORF6-HA-F	GTGTTACTTCTGCAGGGTACCATGTCGGCCAGACATTCTACTTC
HVLV-ORF6-HA-R	AACATCGTATGGGTAGGTACCGAACAGTGACTGATACGTCGGAGG
PVX-HVLV-ORF1-2-HA-F	TCAGCACCAGCTAGCATCGATATGACTTTCTTTGATGGATTGCTCA
PVX-HVLV-ORF1-2-HA-R	TTAACCGTTCATCGGCGGTCGACTCAGGATCCAGCGTAATCTGG
PVX-HVLV-ORF1-HA-F	TCAGCACCAGCTAGCATCGATATGACTTTCTTTGATGGATTGCTCA
PVX-HVLV-ORF1-HA-R	TTAACCGTTCATCGGCGGTCGACTCAGGATCCAGCGTAATCTGG
PVX-HVLV-ORF2-HA-F	TCAGCACCAGCTAGCATCGATATGCCTGGAGCGTTTGACAA
PVX-HVLV-ORF2-HA-R	TTAACCGTTCATCGGCGGTCGACTCAGGATCCAGCGTAATCTGG
PVX-HVLV-ORF3-5-HA-F	TCAGCACCAGCTAGCATCGATATGAATACGGTCGTGGTTAAGAGA
PVX-HVLV-ORF3-5-HA-R	TTAACCGTTCATCGGCGGTCGACTCAGGATCCAGCGTAATCTGG
PVX-HVLV-ORF3a-HA-F	TCAGCACCAGCTAGCATCGATATGGATTACAAATTTCTAGCTGGTTTT
PVX-HVLV-ORF3a-HA-R	TTAACCGTTCATCGGCGGTCGACTCAGGATCCAGCGTAATCTGG
PVX-HVLV-ORF3-HA-F	TCAGCACCAGCTAGCATCGATATGAATACGGTCGTGGTTAAGAGA
PVX-HVLV-ORF3-HA-R	TTAACCGTTCATCGGCGGTCGACTCAGGATCCAGCGTAATCTGG
PVX-HVLV-ORF4-HA-F	TCAGCACCAGCTAGCATCGATATGGCAATGGCGCGCGTA
PVX-HVLV-ORF4-HA-R	TTAACCGTTCATCGGCGGTCGACTCAGGATCCAGCGTAATCTGG
PVX-HVLV-ORF5-HA-F	TCAGCACCAGCTAGCATCGATATGTACATTTTCCCAGTACCTGAAGG
PVX-HVLV-ORF5-HA-R	TTAACCGTTCATCGGCGGTCGACTCAGGATCCAGCGTAATCTGG
PVX-HVLV-ORF6-HA-F	TCAGCACCAGCTAGCATCGATATGTCGGCCAGACATTCTACTTC
PVX-HVLV-ORF6-HA-R	TTAACCGTTCATCGGCGGTCGACTCAGGATCCAGCGTAATCTGG
HVX-F	ATGGCTAGTGACGCACCAAC
HVX-R	TCAACTTGAGCCTTCCGGG
pCB301‑RZ-HVLV-1-F	TCATTTCATTTGGAGAGGCCTTGATGTAAGTGACGCTACATCACAA
pCB301‑RZ-HVLV-1-R	CCACGACCGTATTCATTCACAATCGCTCTAACGTGGG
pCB301‑RZ-HVLV-2-F	GTGAATGAATACGGTCGTGGTTAAGAGA
pCB301‑RZ-HVLV-2-R	GAGATGCCATGCCGACCCGGGGGGTAAGGTAGAACTTCTCTTTCGA
HVLV-ORF1-2-GFP-F	TACAAATCTATCTCTGGATCCATGACTTTCTTTGATGGATTGCTCA
HVLV-ORF1-2-GFP-R	TCCAGAACCTCCATCGGATCCACTAGTGGGTGTTGTATTTAGAAGGATAG
HVLV-ORF1-GFP-F	TACAAATCTATCTCTGGATCCATGACTTTCTTTGATGGATTGCTCA
HVLV-ORF1-GFP-R	TCCAGAACCTCCATCGGATCCAAAAACCGAAGATGATATGACGTCC
HVLV-ORF2-GFP-F	TACAAATCTATCTCTGGATCCATGCCTGGAGCGTTTGACAA
HVLV-ORF2-GFP-R	TCCAGAACCTCCATCGGATCCACTAGTGGGTGTTGTATTTAGAAGGATAG
HVLV-ORF3-5-GFP-F	TACAAATCTATCTCTGGATCCATGAATACGGTCGTGGTTAAGAGA
HVLV-ORF3-5-GFP-R	TCCAGAACCTCCATCGGATCCAACCCCAAGAGAATCTAAAAATGTAGA
HVLV-ORF3a-GFP-F	TACAAATCTATCTCTGGATCCATAGATTACAAATTTCTAGCTGGTTTTACC
HVLV-ORF3a-GFP-R	TCCAGAACCTCCATCGGATCCACCACGACCGTATTCATTCACA
HVLV-ORF3-GFP-F	TACAAATCTATCTCTGGATCCATGAATACGGTCGTGGTTAAGAGA
HVLV-ORF3-GFP-R	TCCAGAACCTCCATCGGATCCTTTGGGGTTTTGAAACACCG
HVLV-ORF4-GFP-F	TACAAATCTATCTCTGGATCCATGGCAATGGCGCGCGTA
HVLV-ORF4-GFP-R	TCCAGAACCTCCATCGGATCCTCCTCGCCTGATAAGTTTTCGA
HVLV-ORF5-GFP-F	TACAAATCTATCTCTGGATCCATGTACATTTTCCCAGTACCTGAAGG
HVLV-ORF5-GFP-R	TCCAGAACCTCCATCGGATCCAACCCCAAGAGAATCTAAAAATGTAGA
HVLV-ORF6-GFP-F	TACAAATCTATCTCTGGATCCATGTCGGCCAGACATTCTACTTC
HVLV-ORF6-GFP-R	TCCAGAACCTCCATCGGATCCGAACAGTGACTGATACGTCGGAGG

## Sheet: Table S2
Table S2. Viruses in the genus Luteovirus used for amino acid identity analyses of viral protein
Virus Name	Protein accession numbers
	RdRp	P1	P2	P3a	P3	P4	P3-5	P5	P6
Apple luteovirus 1	YP_009552848.1	YP_009552849.1	None	YP_009552851.1	YP_009552853.1	YP_009552854.1	YP_009552852.1	None	YP_009552856.1
Apple-associated luteovirus	YP_009551922.1	YP_009551923.1	None	YP_009551925.1	YP_009551927.1	YP_009551928.1	YP_009551926.1	None	YP_009551929.1
Barley yellow dwarf virus - PAV	NP_840014.2	NP_840067.1	None	YP_009179361.1	NP_840015.1	NP_840016.1	NP_840017.2	None	ABY73719.1
Barley yellow dwarf virus-MAV	NP_620065.1	NP_620064.1	None	YP_009179359.1	NP_620067.1	NP_620068.1	NP_620066.1	None	WPD94422.1
Barley yellow dwarf virus-PAS	NP_037635.1	NP_037636.1	None	YP_009179355.1	NP_037638.1	NP_037639.1	NP_037637.1	None	NP_037640.1
Barley yellow dwarf virus Ker- Ⅱ	YP_008083724.1	YP_008083725.1	None	YP_009186824.1	YP_008083727.1	YP_008083728.1	YP_008083726.1	None	YP_008083729.1
Barley yellow dwarf virus Ker- Ⅲ	YP_009664860.1	YP_009664861.1	None	None	YP_009664863.1	YP_009664864.1	YP_009664862.1	None	None
Bean leafroll virus	NP_150431.3	NP_150430.1	None	YP_009186833.1	NP_563612.1	NP_563613.1	NP_563611.1	None	None
Cereal yellow dwarf virus-RPV	NP_840022.3	NP_840021.1	None	YP_009179362.1	NP_840023.1	NP_840024.1	NP_840025.2	None	None
Cherry-associated luteovirus	YP_009316228.1	YP_009316229.1	None	YP_009316230.1	YP_009316232.1	YP_009316233.1	YP_009316231.1	None	YP_009316234.1
Walnut leaf yellowing virus	YP_010790406.1	YP_010790407.1	None	None	YP_010790409.1	None	YP_010790408.1	None	None
Red clover-associated luteovirus	YP_010796402.1	YP_010796403.1	None	None	YP_010796405.1	None	YP_010796404.1	None	YP_010796406.1
Rose spring dwarf-associated virus	YP_001949736.1	YP_001949737.1	None	YP_009179363.1	YP_001949739.1	YP_001949740.1	YP_001949738.1	None	YP_001949741.1
Soybean dwarf virus	NP_150431.3	NP_150431.3	None	None	NP_150432.1	NP_150434.2	NP_150434.2	None	None

## Sheet: Table S3
Table S3. Viruses used for phylogenetic analysis.
Virus name	RdRp Accession number	Genus
Adonis mosaic virus	YP_009553479.2	Alphacarmovirus
Carnation mottle virus	YP_009032645.1	Alphacarmovirus
Tobacco necrosis virus A	NP_056825.2	Alphanecrovirus
Potato necrosis virus	YP_009246408.1	Alphanecrovirus
Cucumber leaf spot virus	YP_009032639.1	Aureusvirus
Maize white line mosaic virus	YP_001285474.1	Aureusvirus
Oat chlorotic stunt virus	NP_619751.1	Avenavirus
Turnip crinkle virus	NP_620720.3	Betacarmovirus
Cardamine chlorotic fleck virus	NP_041884.1	Betacarmovirus
Beet black scorch virus	NP_758810.3	Betanecrovirus
Tobacco necrosis virus D	NP_608311.1	Betanecrovirus
Carnation ringspot virus	NP_619711.1	Dianthovirus
Sweet clover necrotic mosaic virus	NP_620674.3	Dianthovirus
Galinsoga mosaic virus	NP_044732.1	Gallantivirus
Soybean yellow mottle virus	YP_002333476.1	Gammacarmovirus
Pea stem necrosis virus	NP_862835.2	Gammacarmovirus
Cherry-associated luteovirus	YP_009316228.1	Luteovirus
Soybean dwarf virus	NP_150431.3	Luteovirus
Barley yellow dwarf virus Ker- Ⅱ	YP_008083724.1	Luteovirus
Barley yellow dwarf virus Ker- Ⅲ	YP_009664860.1	Luteovirus
Apple luteovirus 1	YP_009552848.1	Luteovirus
Barley yellow dwarf virus - MAV	NP_620065.1	Luteovirus
Walnut leaf yellowing virus	YP_010790406.1	Luteovirus
Barley yellow dwarf virus - PAS	NP_037635.1	Luteovirus
Barley yellow dwarf virus - PAV	NP_840014.2	Luteovirus
Bean leafroll virus	NP_563609.1	Luteovirus
Rose spring dwarf-associated virus	YP_001949736.1	Luteovirus
Cereal yellow dwarf virus-RPV	NP_840022.3	Luteovirus
Red clover-associated luteovirus	YP_010796402.1	Luteovirus
Apple-associated luteovirus	YP_009551922.1	Luteovirus
Furcraea necrotic streak virus	YP_007517174.1	Macanavirus
Maize chlorotic mottle virus	NP_619717.1	Machlomovirus
Panicum mosaic virus	NP_068342	Panicovirus
Thin paspalum asymptomatic virus	YP_008219057.1	Panicovirus
Pelargonium ringspot virus	YP_009116639.1	Pelarspovirus
Pelargonium chlorotic ring pattern virus	YP_052925.1	Pelarspovirus
Cucumber necrosis virus	NP_040953.2	Tombusvirus
Tomato bushy stunt virus	NP_062897.1	Tombusvirus
Gompholobium yellows virus	YP_009270620.1	Tralespevirus
Lespedeza stunt virus	YP_004300263.3	Tralespevirus
Groundnut rosette virus	YP_009162058.1	Umbravirus
Carrot mottle virus	YP_002302259.2	Umbravirus
Tobacco bushy top virus	NP_733848.2	Umbravirus
Maize necrotic streak virus	YP_459920.2	Zeavirus
